# Supplementary material for: Dietary Zinc Supplemented in Organic Form Affects the Expression of Inflammatory Molecules in Swine Intestine
Source: Animals (Basel). 2023 Aug 4;13(15):2519. doi: 10.3390/ani13152519 (PMC10417787; doi:10.3390/ani13152519)
Supplement: Supplementary file 1 [file animals-13-02519-s001.zip]

Archive with 1 entries (1 files):
- animals-2465240-supplementary.pdf
